# Supplementary material for: Soil Solarization Efficiently Reduces Fungal Soilborne Pathogen Populations, Promotes Lettuce Plant Growth, and Affects the Soil Bacterial Community
Source: Biology (Basel). 2024 Aug 15;13(8):624. doi: 10.3390/biology13080624 (PMC11352132; doi:10.3390/biology13080624)
Supplement: Supplementary file 1 [file biology-13-00624-s001.zip]

Archive with 1 entries (1 files):
- biology-3145933-supplementary.pdf
